# Supplementary material for: Plasma miRNA-Metabolite Dysregulation in People with HIV with Cirrhosis Despite Successful HCV Cure
Source: Pharmaceuticals (Basel). 2026 Jan 19;19(1):170. doi: 10.3390/ph19010170 (PMC12845460; doi:10.3390/ph19010170)
Supplement: Supplementary file 1 [file pharmaceuticals-19-00170-s001.zip]

Archive with 1 entries (1 files):
- pharmaceuticals-4073305-supplementary.pdf
